# Supplementary material for: New BMI Cut-Off Points for Obesity in Middle-Aged and Older Adults in Clinical Nutrition Settings in Italy: A Cross-Sectional Study
Source: Nutrients. 2022 Nov 16;14(22):4848. doi: 10.3390/nu14224848 (PMC9699571; doi:10.3390/nu14224848)
Supplement: Supplementary file 1 [file nutrients-14-04848-s001.zip]

Archive with 1 entries (1 files):
- nutrients-1997545-supplementary.pdf
